# Supplementary material for: Dihydroquercetin Supplementation Improved Hepatic Lipid Dysmetabolism Mediated by Gut Microbiota in High-Fat Diet (HFD)-Fed Mice
Source: Nutrients. 2022 Dec 7;14(24):5214. doi: 10.3390/nu14245214 (PMC9788101; doi:10.3390/nu14245214)
Supplement: Supplementary file 1 [file nutrients-14-05214-s001.zip]

Archive with 1 entries (1 files):
- nutrients-2043974-supplementary/Supplementary material.pdf
